# Supplementary material for: Transcriptome Changes in Glioma Cells Cultivated under Conditions of Neurosphere Formation
Source: Cells. 2022 Oct 2;11(19):3106. doi: 10.3390/cells11193106 (PMC9563256; doi:10.3390/cells11193106)
Supplement: Supplementary file 1 [file cells-11-03106-s001.zip › Table S2.xlsx]

## Sheet: Sup1
up/down: library	Rang by P-value	Term	Overlap	P-value	Adjusted P-value	Old P-value	Old Adjusted P-value	Odds Ratio	Combined Score	Genes
down:ENCODE_and_ChEA_Consensus_TFs_from_ChIP-X	1	MYC ENCODE	43/1515	2.6733e-14	2.5931e-12	0	0	4.8355	151.123	RPL3;CITED2;RPLP1;RMND1;TIMM13;CLN6;RPS15;RBM3;PSMD9;RPL7A;RPL18A;MTHFD1L;BCL7C;FPGS;BANF1;RPS2;RPS12;RPL19;YARS;ADSL;CLUH;GLRX5;DNAJC11;RPSA;TIMM44;PEX10;EEF2;WDR34;TPD52L2;AFG3L2;AIMP2;PRPF6;EIF3K;ARMC6;RPS29;CDK4;SNX17;IMPDH2;VDAC2;PSMG1;RPL29;TELO2;C19ORF48
down:ENCODE_and_ChEA_Consensus_TFs_from_ChIP-X	2	MAX ENCODE	44/2073	2.36052e-10	1.14485e-08	0	0	3.51247	77.8608	NAPA;CITED2;RMND1;TIMM13;CLN6;RBM3;MRPL41;PSMD9;RPL7A;MTHFD1L;BCL7C;FPGS;TSPAN4;BANF1;RPS2;RPS12;POLR2L;RPL19;YARS;ADSL;CLUH;GLRX5;MCCC1;DNAJC11;AP3D1;RPSA;TIMM44;PEX10;EEF2;WDR34;TPD52L2;AIMP2;SLC7A5;PFKL;SLC25A39;EIF3K;ARMC6;CDK4;IMPDH2;VDAC2;PSMG1;SNRNP25;TELO2;C19ORF48
down:ENCODE_and_ChEA_Consensus_TFs_from_ChIP-X	3	MYC CHEA	20/573	1.78984e-08	5.78714e-07	0	0	5.20715	92.888	RPL3;RPLP1;RPSA;EEF2;HSPBP1;RPS15;RBM3;AIMP2;RPL7A;SLC25A39;RPL18A;RPS29;FPGS;UAP1L1;BANF1;PSMG1;RPS2;RPL29;RPS12;RPL19
down:ENCODE_and_ChEA_Consensus_TFs_from_ChIP-X	4	USF2 ENCODE	24/965	3.67821e-07	8.91967e-06	0	0	3.70898	54.9511	NAPA;CLUH;POLDIP2;MCCC1;RMND1;TSR3;AP3D1;TIMM44;WWP2;EEF2;COMMD4;ACTG1;RBM3;MRPL41;PSMD9;AIMP2;EIF3K;ILVBL;CDK4;BCL7C;SNRNP25;PKN1;EIF3F;RPL19
down:ENCODE_and_ChEA_Consensus_TFs_from_ChIP-X	5	TAF1 ENCODE	50/3346	1.19463e-06	2.31759e-05	0	0	2.41406	32.9221	MUS81;JRK;SLC25A3;RPL3;DDX49;CITED2;RPLP1;RMND1;CLTA;ACTB;ACTG1;RPS15;RBM3;PSMD9;RPL7A;RPL18A;ZC3H7B;BANF1;RPS12;TPRN;JMJD4;MAP2K2;ADPRHL2;LRRC75A-AS1;RPSA;WDR34;RNF41;AFG3L2;VDAC2;MYH9;RPL29;VCL;RABL6;POLDIP2;TSR3;EXOSC6;TSPAN4;RPS2;POLR2L;RPL19;YARS;DNAJC11;TIMM44;EEF2;TPD52L2;AIMP2;GRHPR;RPS29;SNX17;C19ORF48
down:ENCODE_and_ChEA_Consensus_TFs_from_ChIP-X	6	USF1 ENCODE	28/1423	3.77961e-06	6.11036e-05	0	0	2.93923	36.6989	NAPA;POLDIP2;RMND1;TSR3;TIMM13;CLTA;CLN6;ACTG1;C12ORF43;MRPL41;PSMD9;RPL19;CLUH;MCCC1;LRRC75A-AS1;AP3D1;WWP2;EEF2;TPD52L2;COMMD4;EIF3K;ILVBL;CDK4;TRIP6;PKN1;EIF3F;ESYT1;C19ORF48
down:ENCODE_and_ChEA_Consensus_TFs_from_ChIP-X	7	ATF2 ENCODE	42/2852	1.73808e-05	0.000240848	0	0	2.27349	24.9178	MUS81;SLC25A3;RPL3;DDX49;CITED2;RPLP1;RMND1;TIMM13;RPS15;RBM3;PSMD9;RPL7A;EXOSC6;ABHD11;TSPAN4;BANF1;RPS2;RPS12;POLR2L;RPL19;YARS;JMJD4;MAP2K2;ADPRHL2;LRRC75A-AS1;RPSA;TIMM44;EEF2;WDR34;TPD52L2;AGBL5;NDUFS7;RPS29;CDK4;SNX17;IMPDH2;TRIP6;RBM42;EIF3F;ESYT1;RPL29;C19ORF48
down:ENCODE_and_ChEA_Consensus_TFs_from_ChIP-X	8	PML ENCODE	28/1596	3.15799e-05	0.000379567	0	0	2.59042	26.8445	SLC25A3;RPL3;CITED2;RPLP1;RMND1;ACTG1;RBM3;RPL7A;EXOSC6;ABHD11;FPGS;BANF1;RPS2;RPS12;JMJD4;LRRC75A-AS1;RPSA;EEF2;WDR34;TPD52L2;RNF41;AIMP2;RPS29;PPDPF;TRIP6;VDAC2;PSMG1;C19ORF48
down:ENCODE_and_ChEA_Consensus_TFs_from_ChIP-X	9	NFYA ENCODE	35/2250	3.52175e-05	0.000379567	0	0	2.34112	24.0058	NAPA;GCDH;SLC25A3;DDX49;DCTN3;CLTA;MRPL37;ACTB;C7ORF50;RPL18A;RPS2;EMD;HRAS;PCK2;TPRN;GLRX5;MCCC1;ZDHHC12;LRRC75A-AS1;RPSA;TIMM44;TPD52L2;GCAT;AGBL5;AIMP2;ARMC6;ILVBL;ERCC2;MYH9;RBM42;PKP4;SNRNP25;EIF3F;ESYT1;VCL
down:ENCODE_and_ChEA_Consensus_TFs_from_ChIP-X	10	ZBTB7A ENCODE	34/2184	4.61599e-05	0.000447751	0	0	2.33203	23.2816	MUS81;JRK;TAGLN;PKN3;GPS1;TIMM13;CXXC5;ACTB;ACTG1;CNN2;MRPL41;MTHFD1L;ZC3H7B;FPGS;MICALL1;TSPAN4;SNTA1;TPRN;POLR2L;YARS;JMJD4;WWP2;PRPF6;NDUFS7;ARMC6;SNX17;ERCC2;PKP4;STUB1;PKN1;LSM14B;AJUBA;VCL;SLC2A4RG
up:ENCODE_and_ChEA_Consensus_TFs_from_ChIP-X	1	SOX2 CHEA	28/775	5.60758e-09	5.38328e-07	0	0	4.08032	77.5226	SMIM3;ERRFI1;NRP2;ARL6;SEMA3A;TFPI;HEY1;ITGAV;SKIL;MAP4K4;HS3ST3B1;JUP;PLEKHA1;DDX58;ARRDC3;RAB3IP;SPRY4;KLHL2;PROX1;DUSP6;RSBN1;MLLT11;BMP2;LPAR6;REEP3;KLF9;UBA3;TRIB2
up:ENCODE_and_ChEA_Consensus_TFs_from_ChIP-X	2	UBTF ENCODE	40/1631	1.38157e-07	6.63152e-06	0	0	2.80813	44.354	SMIM3;ZCCHC6;WDR26;ZDHHC20;PON2;ATP1A1;SAT1;PHF21A;IRF2BPL;ZMYM2;IRAK2;RB1CC1;BBX;FAM43A;RICTOR;ITGAV;SLC12A2;CSNK1G3;OSBPL8;SPRY4;SEMA4C;FOXJ3;SMARCA5;KLHL2;DNAJB14;ATP1B3;HIPK1;SMAD5;MKLN1;MINPP1;DPY19L1;ZEB1;RAB31;ETNK1;AKAP9;PXYLP1;MAML3;TRIB2;ITM2B;KDM7A
up:ENCODE_and_ChEA_Consensus_TFs_from_ChIP-X	3	FOXA2 ENCODE	12/316	9.8164e-05	0.00314125	0	0	4.02859	37.1793	ERRFI1;KLF7;C5ORF15;PDE4D;KLF9;RICTOR;PLOD2;MAML3;CFLAR;HIPK1;RIN2;DUSP6
up:ENCODE_and_ChEA_Consensus_TFs_from_ChIP-X	4	NFE2L2 CHEA	23/1022	0.000296817	0.0071236	0	0	2.40437	19.5293	OSBPL8;ZDHHC20;LAMA4;PLAUR;RASSF8;PLA2G4A;TNFRSF11B;SQRDL;PTGS2;TFPI;FBXO33;GRIP2;HIPK2;IRF2BPL;EFNB2;BCL6;PAPPA;ZC3H11A;KLF9;FAM43A;RICTOR;TCF4;SPTSSA
up:ENCODE_and_ChEA_Consensus_TFs_from_ChIP-X	5	TP53 CHEA	11/319	0.000435607	0.00836365	0	0	3.62519	28.0545	HS3ST3B1;PLK3;PDGFRA;SEMA6A;THRB;TMEM30A;CEP85L;GCC2;MSI2;LTBP1;MAP4K4
up:ENCODE_and_ChEA_Consensus_TFs_from_ChIP-X	6	SALL4 CHEA	11/355	0.0010492	0.0167872	0	0	3.23981	22.2242	FOXC1;HEY1;LPAR6;CPD;REEP3;PTPN12;SEC62;SMAD5;MAP4K4;STRA6;IRF2BPL
up:ENCODE_and_ChEA_Consensus_TFs_from_ChIP-X	7	AR CHEA	22/1095	0.00176862	0.0242553	0	0	2.12101	13.442	ERRFI1;THRB;TSC22D1;TUSC3;PLAG1;ZFAND6;PDE4D;SPRY4;KLHL2;TNFRSF11B;SQRDL;PHF21A;THSD4;HIPK2;EPN2;RAB31;ETNK1;BOC;SOX9;MAML3;AMOTL1;RIN2
up:ENCODE_and_ChEA_Consensus_TFs_from_ChIP-X	8	TCF3 ENCODE	17/840	0.00544014	0.0652817	0	0	2.10715	10.9866	ERRFI1;PLK3;OSBPL8;SAMD8;FOXJ3;DNAJB14;FNDC3A;ATP1A1;ING1;KLF7;ZMYM2;ZEB1;PRKAR1A;AKAP9;BCAP29;ITGAV;MCL1
up:ENCODE_and_ChEA_Consensus_TFs_from_ChIP-X	9	TCF3 CHEA	19/1006	0.00694741	0.0718394	0	0	1.96792	9.77935	WWTR1;PLEKHA1;SATB1;DDX58;PCDHGC3;DUSP6;IRF2BPL;EPN2;PRRG4;LPAR6;ZC3H11A;REEP3;KLF9;KIF21A;TCF4;TRIB2;SKIL;MAP4K4;MCL1
up:ENCODE_and_ChEA_Consensus_TFs_from_ChIP-X	10	VDR CHEA	4/76	0.00748327	0.0718394	0	0	5.5067	26.9558	IRAK2;SMARCA5;GCC2;MCL1
up:ChEA_2016	1	CEBPD 21427703 ChIP-Seq 3T3-L1 Mouse	46/1735	1.0693e-09	6.71522e-07	0	0	3.14122	64.886	ERRFI1;NRP2;ZCCHC6;DOCK4;SEMA3A;LAMA4;TNFRSF11B;ANTXR2;PTGS2;ING1;SAT1;LTBP1;THSD4;EFNB2;BOC;PDK4;FAM43A;SOX9;THSD7A;CBR4;SOX5;MAP4K4;PDGFRA;BTBD19;GFPT2;RAB3IP;SPRY4;SEMA4C;CRIPT;FNDC3A;PTPN12;DUSP6;HIPK2;EPN2;MKLN1;MINPP1;ZEB1;BCL6;PAPPA;REEP3;KLF9;FAM20C;MAML3;RIN2;TRIB2;ITM2B
up:ChEA_2016	2	ZNF217 24962896 ChIP-Seq MCF-7 Human	40/1522	2.12927e-08	6.68591e-06	0	0	3.03271	53.5725	ERRFI1;DOCK4;THRB;SATB1;ZDHHC20;SEMA3A;PLOD2;TNFRSF11B;MSI2;TFPI;LTBP1;THSD4;EFNB2;HEY1;SLC39A6;FAM43A;SOX9;STRA6;OSBPL8;SEMA6A;TSC22D1;ELOVL5;PDE4D;RAB3IP;SPRY4;FOXJ3;PLA2G4A;BTN3A2;PTPN12;FBXO33;DUSP6;HIPK2;ZEB1;BCL6;REEP3;MGP;FAM20C;MAML3;AMOTL1;RIN2
up:ChEA_2016	3	P300 19829295 ChIP-Seq ESCs Human	46/2000	8.65116e-08	1.42154e-05	0	0	2.67548	43.5113	ZCCHC6;WDR26;ITPRIP;THRB;SATB1;TUSC3;SEMA3A;LAMA4;STC1;MSI2;SQRDL;LTBP1;EFNB2;PRRG4;ADAMTS3;RB1CC1;FAM43A;THSD7A;SKIL;TMED5;CBR4;SOX5;RFTN2;HS3ST3B1;CSNK1G3;SEMA6A;TMEM30A;PLEKHA1;ARRDC3;LIG4;FNDC3A;PROX1;FBXO33;DUSP6;RSBN1;MKLN1;KLF7;BMP2;PRKAR1A;PAPPA;B3GNT5;ETNK1;REEP3;RARB;MAML3;TRIB2
up:ChEA_2016	4	SOX2 20726797 ChIP-Seq SW620 Human	54/2564	9.05438e-08	1.42154e-05	0	0	2.49605	40.4795	ERRFI1;NRP2;DOCK4;MT1X;PLOD2;MSI2;ANTXR2;HEY1;PDK4;SLC39A6;ITGAV;CTBS;TMED5;SLC16A4;ELOVL5;DDX58;PDE4D;PLAUR;PLA2G4A;DNAJB14;FNDC3A;PROX1;ADAM17;RAB31;ARHGEF3;MAML3;TRIB2;HIST1H2BD;DGKH;FOXC1;SATB1;SEMA3A;PTGS2;TFPI;THSD4;PRRG4;FAM43A;METTL7A;SKIL;MAP4K4;SLC12A2;WWTR1;GABBR1;JUP;RAB3IP;SEMA4C;CARD6;CFLAR;SMAD5;HIPK2;MLLT11;BMP2;BCL6;ETNK1
up:ChEA_2016	5	ELF3 26769127 Chip-Seq PDAC-Cell line Human	44/2000	6.13181e-07	7.70155e-05	0	0	2.5241	36.1062	ERRFI1;NRP2;WDR26;ITPRIP;ZFAND6;PLOD2;FURIN;LTBP3;ATP1A1;PTGS2;PHF21A;EFNB2;RAP1A;PMEPA1;UBXN4;CTBS;SKIL;SLC16A4;SOX5;RAB8B;MCL1;PLK3;PHC2;C5ORF15;TSC22D1;PLEKHA1;ELOVL5;APLP2;SEMA4C;FOXJ3;PLAUR;PROX1;DUSP6;PGM2L1;RSBN1;HIPK2;KLF7;BMP2;PRKAR1A;ZC3H11A;CPD;HOXB2;TCF4;RIN2
up:ChEA_2016	6	FOXA2 19822575 ChIP-Seq HepG2 Human	57/2968	8.01226e-07	8.38616e-05	0	0	2.26468	31.7896	NRP2;DOCK4;PLAT;MSI2;SQRDL;HS2ST1;RB1CC1;PDK4;BBX;SOX9;SOX5;IER3;RAB8B;HS3ST3B1;SEMA6A;C5ORF15;TSC22D1;ELOVL5;DDX58;APLP2;ITGA2;PDE4D;LIG4;PROX1;BTN3A2;DUSP6;MINPP1;AKAP9;ARHGEF3;MAML3;ANGPTL4;RIN2;HIST1H2BD;FOXC1;SAMD8;PON2;ADAM22;FURIN;LTBP3;TFPI;THSD4;IRAK2;MAP4K4;MCL1;RFTN2;WWTR1;PHC2;TMEM30A;JUP;FOXJ3;CFLAR;HIPK1;HIPK2;KLF7;BCL6;CPD;CAPRIN2
up:ChEA_2016	7	AR 22383394 ChIP-Seq PROSTATE CANCER Human	41/1857	1.48483e-06	0.000122846	0	0	2.50592	33.6299	ERRFI1;SAMD8;ZFAND6;SEMA3A;TNFRSF11B;FURIN;SQRDL;ANTXR2;TFPI;THSD4;RANBP3L;RAP1A;ADAMTS3;RB1CC1;ARSK;PDK4;SLC39A6;FAM43A;SOX9;THSD7A;CBR4;MAP4K4;WWTR1;CSNK1G3;OSBPL8;PHC2;SEMA6A;C5ORF15;PDE4D;SPRY4;PTPN12;HIPK2;EPN2;MKLN1;KLF7;SYNJ1;ETNK1;ARHGEF3;FAM20C;MAML3;AMOTL1
up:ChEA_2016	8	FOXO1 25302145 ChIP-Seq T-LYMPHOCYTE Mouse	43/2000	1.56492e-06	0.000122846	0	0	2.44992	32.7498	ERRFI1;WDR26;ZDHHC20;ZFAND6;PLAT;LTBP3;TFPI;ING1;SAT1;RAP1A;HEY1;RB1CC1;BBX;SKIL;MAP4K4;MCL1;HS3ST3B1;PDGFRA;CSNK1G3;OSBPL8;BTBD19;ELOVL5;ARRDC3;RAB3IP;FOXJ3;PLAUR;ATP1B3;CFLAR;HIPK1;SMAD5;FBXO33;DUSP6;PGM2L1;HIPK2;EPN2;KLF7;ZEB1;BCL6;ETNK1;ARHGEF3;MAML3;TRIB2;DGKH
up:ChEA_2016	9	STAT3 24763339 ChIP-Seq IMN-ESCs Mouse	39/1788	3.79054e-06	0.000221568	0	0	2.45392	30.6323	NRP2;FOXC1;WDR26;ITPRIP;ZDHHC20;SEMA3A;PALM2;MSI2;LTBP1;HS2ST1;EFNB2;PMEPA1;KIF21A;FAM43A;SKIL;TMED5;CBR4;SOX5;MCL1;HS3ST3B1;WWTR1;SEMA6A;TSC22D1;PLEKHA1;DDX58;GFPT2;ARRDC3;SPRY4;PROX1;PTPN12;FBXO33;KLF7;RAB31;TMX3;LPAR6;PAPPA;REEP3;KLF9;DGKH
up:ChEA_2016	10	TP53 23651856 ChIP-Seq MEFs Mouse	58/3193	3.79444e-06	0.000221568	0	0	2.12593	26.5358	THRB;GCC2;PLOD2;MSI2;ANTXR2;HS2ST1;PDK4;SLC39A6;PMEPA1;SOX5;IER3;HS3ST3B1;SEMA6A;ELOVL5;PLAUR;PLA2G4A;FNDC3A;PROX1;PGM2L1;TOPORS;GRIP2;RSBN1;EPN2;RAB31;PRKAR1A;ZC3H11A;ARHGEF3;FAM20C;MAML3;RIN2;DGKH;FOXC1;SAMD8;PALM2;ADAM22;LTBP1;PRRG4;FAM43A;ZSWIM4;CBR4;MAP4K4;STRA6;MCL1;RFTN2;PLK3;PHC2;JUP;GFPT2;PCDHGC3;FOXJ3;CARD6;CFLAR;MLLT11;MKLN1;PTPRE;KLF7;LPAR6;AMOTL1
up:ENCODE_TF_ChIP-seq_2015	1	GATA2 endothelial cell of umbilical vein hg19	47/2000	3.11731e-08	2.52191e-05	0	0	2.75273	47.5773	CLDND1;STXBP3;SEMA3A;LAMA4;CEP85L;STC1;FURIN;ANTXR2;PTGS2;TFPI;ADAMTS4;ADAMTS3;BCAP29;FAM43A;ITGAV;ZSWIM4;TMED5;SOX5;MAP4K4;GGT5;PLK3;BTBD19;ELOVL5;MMP1;DDX58;ITGA2;SPRY4;SMARCA5;PLAUR;RASSF8;PTPN12;CFLAR;SMAD5;DUSP6;DPY19L1;ZEB1;PAPPA;CAPRIN2;MGP;UBA3;NUMB;RARB;MAML3;AMOTL1;RIN2;TRIB2;SLC26A6
up:ENCODE_TF_ChIP-seq_2015	2	STAT3 HeLa-S3 hg19	42/1974	2.78587e-06	0.000795977	0	0	2.41223	30.8548	ERRFI1;TUSC3;ZFAND6;PLOD2;FURIN;LTBP3;PTGS2;TFPI;SAT1;PHF21A;IRF2BPL;RAP1A;PDK4;BCAP29;TIMP1;SPTSSA;IER3;MCL1;BTBD19;ITGA2;DYNLT3;ARRDC3;FOXJ3;CARD6;DNAJB14;PTPN12;CFLAR;FBXO33;DUSP6;PGM2L1;TOPORS;MKLN1;PTPRE;TMX3;CLEC2B;BCL6;PAPPA;CPD;CLDN12;KLF9;RIN2;HIST1H2BD
up:ENCODE_TF_ChIP-seq_2015	3	CEBPB A549 hg19	54/2860	2.95171e-06	0.000795977	0	0	2.19452	27.9431	DOCK4;PLOD2;SQRDL;SAT1;IRF2BPL;C1GALT1C1;RB1CC1;BCAP29;BBX;TIMP1;SEC62;TMED5;PDGFRA;CSNK1G3;C5ORF15;ELOVL5;MMP1;DYNLT3;ARRDC3;PLAUR;LIG4;DUSP6;PGM2L1;TOPORS;RSBN1;MINPP1;ZEB1;CLDN12;NUMB;RARB;SREK1;RIN2;HIST1H2BD;SEMA3A;PON2;CEP85L;PTGS2;PHF21A;PRRG4;SRPX2;SKIL;MCL1;PLK3;RAB3IP;SPRY4;FOXJ3;SMARCA5;CRIPT;RASSF8;CFLAR;MLLT11;KLF7;BCL6;ETNK1
up:ENCODE_TF_ChIP-seq_2015	4	NFIC SK-N-SH hg19	21/663	4.20753e-06	0.000850972	0	0	3.44267	42.6155	BTBD19;SEMA6A;DDX58;ITGA2;SPRY4;PCDHGC3;PLAT;LTBP3;SQRDL;ANTXR2;IRF2BPL;PAPPA;CLDN12;MGP;KLF9;ANGPTL4;METTL7A;ZSWIM4;SKIL;C16ORF52;STRA6
up:ENCODE_TF_ChIP-seq_2015	5	EP300 HeLa-S3 hg19	38/1770	7.47508e-06	0.00108047	0	0	2.40209	28.3541	ERRFI1;STC1;PLOD2;FURIN;PTGS2;TFPI;SAT1;PHF21A;IRF2BPL;SRPX2;RB1CC1;ARSK;BCAP29;RICTOR;SPTSSA;TMED5;STRA6;MCL1;BTBD19;ITGA2;ARRDC3;RAB3IP;FOXJ3;CARD6;PLA2G4A;PTPN12;CFLAR;DUSP6;MKLN1;KLF7;ADAM17;CLEC2B;BCL6;PAPPA;CPD;CLDN12;ANGPTL4;RIN2
up:ENCODE_TF_ChIP-seq_2015	6	UBTF MEL cell line mm9	41/2000	9.3489e-06	0.00108047	0	0	2.30452	26.6869	ZCCHC6;WDR26;ZDHHC20;PON2;CEP85L;ADAM22;SQRDL;ATP1A1;SAT1;PHF21A;SEC14L2;ZMYM2;ADAMTS3;IRAK2;RB1CC1;BBX;FAM43A;RICTOR;ITGAV;SLC12A2;OSBPL8;GABBR1;JUP;GFPT2;SPRY4;FOXJ3;SMARCA5;KLHL2;DNAJB14;ATP1B3;HIPK1;EPN2;MKLN1;MINPP1;PTPRE;DPY19L1;ZEB1;RAB31;ETNK1;AKAP9;ITM2B
up:ENCODE_TF_ChIP-seq_2015	7	SMARCC1 HeLa-S3 hg19	41/2000	9.3489e-06	0.00108047	0	0	2.30452	26.6869	DOCK4;THRB;STXBP3;PLOD2;SQRDL;PTGS2;ING1;HS2ST1;ADAMTS4;PRRG4;RB1CC1;ARSK;PDK4;KIF21A;RICTOR;ITGAV;TIMP1;SEC62;TMED5;PLK3;CSNK1G3;OSBPL8;BTBD19;TMEM30A;JUP;ITGA2;DYNLT3;FOXJ3;SMARCA5;RASSF8;HIPK1;DUSP6;PGM2L1;MLLT11;DPY19L1;SYNJ1;PRKAR1A;ETNK1;NUMB;SREK1;SLC26A6
up:ENCODE_TF_ChIP-seq_2015	8	RXRA SK-N-SH hg19	9/139	1.258e-05	0.00127215	0	0	7.01836	79.191	BTBD19;ITGA2;RARB;LTBP3;ANGPTL4;ZSWIM4;SKIL;IER3;IRF2BPL
up:ENCODE_TF_ChIP-seq_2015	9	TCF12 SK-N-SH hg19	23/857	2.13222e-05	0.00176898	0	0	2.90534	31.2491	ERRFI1;WWTR1;PDGFRA;BTBD19;ITGA2;CEP85L;FURIN;LTBP3;ANTXR2;DUSP6;IRF2BPL;MLLT11;SRPX2;PAPPA;CLDN12;MGP;UBA3;ITGAV;ANGPTL4;METTL7A;TRIB2;DGKH;STRA6
up:ENCODE_TF_ChIP-seq_2015	10	POLR2A embryonic fibroblast mm9	40/2000	2.18663e-05	0.00176898	0	0	2.23325	23.9641	ERRFI1;WDR26;ZDHHC20;CEP85L;ADAM22;ATP1A1;ANTXR2;PTGS2;SEC14L2;SRPX2;RAP1A;PDK4;BBX;PMEPA1;CBR4;SLC16A4;SOX5;IER3;SLC12A2;PLK3;SEMA6A;PLEKHA1;APLP2;ARRDC3;RAB3IP;PLAUR;ATP1B3;PROX1;MINPP1;DPY19L1;SYNJ1;ZC3H11A;CPD;CAPRIN2;MGP;KLF9;MAML3;RIN2;TRIB2;ITM2B
down:MSigDB_Hallmark_2020	1	Apical Junction	9/200	2.53521e-05	0.000836619	0	0	6.38725	67.5941	CNN2;NFASC;TSPAN4;MYH9;HRAS;SORBS3;ACTB;VCL;ACTG1
down:MSigDB_Hallmark_2020	2	Oxidative Phosphorylation	6/200	0.00458608	0.0756704	0	0	4.10671	22.1135	AFG3L2;SLC25A3;NDUFS7;TIMM13;VDAC2;NDUFV1
down:MSigDB_Hallmark_2020	3	Hypoxia	5/200	0.0194362	0.160349	0	0	3.38169	13.3259	GRHPR;PFKL;ILVBL;CITED2;MYH9
down:MSigDB_Hallmark_2020	4	Myc Targets V1	5/200	0.0194362	0.160349	0	0	3.38169	13.3259	AIMP2;SLC25A3;CDK4;IMPDH2;RPS2
down:MSigDB_Hallmark_2020	5	Androgen Response	3/100	0.0421306	0.242938	0	0	4.04499	12.8104	ADAMTS1;AKT1;CAMKK2
down:MSigDB_Hallmark_2020	6	PI3K/AKT/mTOR Signaling	3/105	0.047524	0.242938	0	0	3.84573	11.7161	CDK4;AKT1;HRAS
down:MSigDB_Hallmark_2020	7	Unfolded Protein Response	3/113	0.0568212	0.242938	0	0	3.5646	10.2227	SLC7A5;BANF1;EEF2
down:MSigDB_Hallmark_2020	8	Myogenesis	4/200	0.0690656	0.242938	0	0	2.67347	7.14538	TAGLN;MYO1C;MYH9;SORBS3
down:MSigDB_Hallmark_2020	9	Epithelial Mesenchymal Transition	4/200	0.0690656	0.242938	0	0	2.67347	7.14538	OXTR;TAGLN;TPM1;FLNA
down:MSigDB_Hallmark_2020	10	Myc Targets V2	2/58	0.0736176	0.242938	0	0	4.64991	12.131	AIMP2;CDK4
up:MSigDB_Hallmark_2020	1	KRAS Signaling Up	15/200	2.09835e-09	8.39341e-08	0	0	8.45831	169.015	JUP;SATB1;GFPT2;ITGA2;PLAUR;PLAT;PTGS2;TFPI;DUSP6;ADAM17;BMP2;SOX9;ANGPTL4;TRIB2;CBR4
up:MSigDB_Hallmark_2020	2	TNF-alpha Signaling via NF-kB	14/200	1.77288e-08	3.54575e-07	0	0	7.81004	139.394	TSC22D1;DDX58;GFPT2;PLAUR;CFLAR;PTGS2;SAT1;PTPRE;BMP2;BCL6;KLF9;PMEPA1;IER3;MCL1
up:MSigDB_Hallmark_2020	3	TGF-beta Signaling	7/54	1.18312e-06	1.57749e-05	0	0	15.0076	204.814	WWTR1;BMP2;RAB31;PMEPA1;FURIN;SKIL;HIPK2
up:MSigDB_Hallmark_2020	4	Epithelial Mesenchymal Transition	10/200	3.92658e-05	0.000392658	0	0	5.34688	54.2449	MMP1;ITGA2;MGP;PLAUR;PMEPA1;PLOD2;TNFRSF11B;ITGAV;TIMP1;SAT1
up:MSigDB_Hallmark_2020	5	Apoptosis	8/161	0.000244716	0.00195773	0	0	5.26737	43.8003	BMP2;SATB1;PLAT;TIMP1;CFLAR;SAT1;IER3;MCL1
up:MSigDB_Hallmark_2020	6	Coagulation	7/138	0.0005285	0.00352333	0	0	5.3615	40.4551	KLF7;MMP1;ITGA2;PLAT;FURIN;TIMP1;DUSP6
up:MSigDB_Hallmark_2020	7	Complement	8/200	0.00102808	0.00587476	0	0	4.1891	28.8213	DOCK4;ZEB1;PLAUR;PLA2G4A;PLAT;TIMP1;DUSP6;DGKH
up:MSigDB_Hallmark_2020	8	Androgen Response	5/100	0.00354167	0.0177084	0	0	5.23711	29.5538	TSC22D1;ELOVL5;PMEPA1;ITGAV;SAT1
up:MSigDB_Hallmark_2020	9	Estrogen Response Early	7/200	0.00441026	0.0196012	0	0	3.62768	19.6759	SEC14L2;FOXC1;RAB31;ELOVL5;DYNLT3;SLC39A6;THSD4
up:MSigDB_Hallmark_2020	10	Angiogenesis	3/36	0.0057494	0.0229976	0	0	8.98364	46.3435	STC1;ITGAV;TIMP1
down:GO_Biological_Process_2021	1	SRP-dependent cotranslational protein targeting to membrane (GO:0006614)	11/90	9.70834e-11	5.00594e-08	0	0	19.2473	443.756	RPS15;RPL7A;RPL3;RPL18A;RPS29;RPLP1;RPSA;RPS2;RPL29;RPS12;RPL19
down:GO_Biological_Process_2021	2	translation (GO:0006412)	15/214	1.11892e-10	5.00594e-08	0	0	10.6542	244.124	RPL3;RPLP1;RPSA;MRPL37;EEF2;RPS15;MRPL41;AIMP2;RPL7A;RPL18A;RPS29;RPS2;RPL29;RPS12;RPL19
down:GO_Biological_Process_2021	3	cytoplasmic translation (GO:0002181)	11/93	1.39476e-10	5.00594e-08	0	0	18.5403	420.738	RPS15;RPL7A;RPL3;RPL18A;RPS29;RPLP1;RPSA;RPS2;RPL29;RPS12;RPL19
down:GO_Biological_Process_2021	4	cotranslational protein targeting to membrane (GO:0006613)	11/94	1.56926e-10	5.00594e-08	0	0	18.316	413.489	RPS15;RPL7A;RPL3;RPL18A;RPS29;RPLP1;RPSA;RPS2;RPL29;RPS12;RPL19
down:GO_Biological_Process_2021	5	peptide biosynthetic process (GO:0043043)	13/162	3.88034e-10	9.08695e-08	0	0	12.1882	264.116	RPL3;RPLP1;RPSA;MRPL37;RPS15;MRPL41;RPL7A;RPL18A;RPS29;RPS2;RPL29;RPS12;RPL19
down:GO_Biological_Process_2021	6	protein targeting to ER (GO:0045047)	11/103	4.27286e-10	9.08695e-08	0	0	16.5167	356.325	RPS15;RPL7A;RPL3;RPL18A;RPS29;RPLP1;RPSA;RPS2;RPL29;RPS12;RPL19
down:GO_Biological_Process_2021	7	nuclear-transcribed mRNA catabolic process, nonsense-mediated decay (GO:0000184)	11/113	1.1662e-09	2.12582e-07	0	0	14.8899	306.278	RPS15;RPL7A;RPL3;RPL18A;RPS29;RPLP1;RPSA;RPS2;RPL29;RPS12;RPL19
down:GO_Biological_Process_2021	8	nuclear-transcribed mRNA catabolic process (GO:0000956)	12/171	8.66774e-09	1.3825e-06	0	0	10.4635	194.24	RPS15;RPL7A;EXOSC6;RPL3;RPL18A;RPS29;RPLP1;RPSA;RPS2;RPL29;RPS12;RPL19
down:GO_Biological_Process_2021	9	gene expression (GO:0010467)	16/356	1.67313e-08	2.37213e-06	0	0	6.65166	119.105	RPL3;RPLP1;RPSA;MRPL37;RPS15;RBM3;MRPL41;RPL7A;RPL18A;RPS29;STUB1;RPS2;RPL29;RPS12;POLR2L;RPL19
down:GO_Biological_Process_2021	10	cellular macromolecule biosynthetic process (GO:0034645)	15/314	2.14643e-08	2.73884e-06	0	0	7.05481	124.566	RPL3;RPLP1;RPSA;MRPL37;EEF2;RPS15;MRPL41;RPL7A;RPL18A;RPS29;RPS2;RPL29;RPS12;POLR2L;RPL19
up:GO_Biological_Process_2021	1	regulation of mesenchymal stem cell differentiation (GO:2000739)	4/7	3.52123e-07	0.000608116	0	0	132.623	1970.68	PDGFRA;LTBP3;SOX9;SOX5
up:GO_Biological_Process_2021	2	positive regulation of stem cell differentiation (GO:2000738)	4/17	2.21099e-05	0.0190919	0	0	30.5899	327.908	FOXC1;LTBP3;SOX9;SOX5
up:GO_Biological_Process_2021	3	positive regulation of cell differentiation (GO:0045597)	11/258	6.9091e-05	0.0397734	0	0	4.53462	43.4421	WWTR1;FOXC1;RANBP3L;BMP2;ZEB1;RAP1A;BOC;TCF4;SOX9;RIN2;SOX5
up:GO_Biological_Process_2021	4	cellular response to cytokine stimulus (GO:0071345)	15/482	0.000127033	0.0403279	0	0	3.30254	29.6273	SLC12A2;IL11;FOXC1;MMP1;ZFAND6;MT1X;PTPN12;PTGS2;ZEB1;BCL6;IRAK2;SOX9;TIMP1;SLC26A6;MCL1
up:GO_Biological_Process_2021	5	positive regulation of transcription by RNA polymerase II (GO:0045944)	22/908	0.000145035	0.0403279	0	0	2.59433	22.9301	WWTR1;IL11;FOXC1;THRB;JUP;DDX58;PLAG1;FOXJ3;SMARCA5;PROX1;SMAD5;HIPK2;IRF2BPL;KLF7;BMP2;HEY1;CAPRIN2;RARB;HOXB2;TCF4;SOX9;MAML3
up:GO_Biological_Process_2021	6	regulation of cardiac muscle cell contraction (GO:0086004)	4/27	0.000150578	0.0403279	0	0	17.2812	152.092	JUP;PDE4D;AKAP9;STC1
up:GO_Biological_Process_2021	7	negative regulation of cellular response to growth factor stimulus (GO:0090288)	6/80	0.00016346	0.0403279	0	0	8.11757	70.7767	BMP2;SPRY4;SKIL;SMAD5;EPN2;HIPK2
up:GO_Biological_Process_2021	8	extracellular matrix organization (GO:0030198)	11/300	0.00025893	0.0493264	0	0	3.86729	31.9397	ADAMTS4;ADAMTS3;MMP1;ITGA2;LAMA4;PLOD2;ITGAV;FURIN;TIMP1;GPM6B;THSD4
up:GO_Biological_Process_2021	9	cellular potassium ion homeostasis (GO:0030007)	3/13	0.000273363	0.0493264	0	0	29.6805	243.52	SLC12A2;ATP1B3;ATP1A1
up:GO_Biological_Process_2021	10	negative chemotaxis (GO:0050919)	4/33	0.000334776	0.0493264	0	0	13.7016	109.641	SEMA6A;SEMA3A;SEMA4C;ITGAV
down:GO_Cellular_Component_2021	1	focal adhesion (GO:0005925)	20/387	1.98464e-11	2.17755e-09	0	0	7.92183	195.218	RPL3;MAP2K2;RPLP1;SORBS3;ACTB;TRIOBP;ACTG1;RPS15;CNN2;RPL7A;NFASC;RPS29;TRIP6;TSPAN4;ITGBL1;MYH9;FLNA;RPS2;VCL;RPL19
down:GO_Cellular_Component_2021	2	cell-substrate junction (GO:0030055)	20/394	2.73906e-11	2.17755e-09	0	0	7.77077	188.992	RPL3;MAP2K2;RPLP1;SORBS3;ACTB;TRIOBP;ACTG1;RPS15;CNN2;RPL7A;NFASC;RPS29;TRIP6;TSPAN4;ITGBL1;MYH9;FLNA;RPS2;VCL;RPL19
down:GO_Cellular_Component_2021	3	cytosolic large ribosomal subunit (GO:0022625)	6/55	4.01345e-06	0.000212713	0	0	16.3792	203.526	RPL7A;RPL3;RPL18A;RPLP1;RPL29;RPL19
down:GO_Cellular_Component_2021	4	large ribosomal subunit (GO:0015934)	6/59	6.08189e-06	0.000241755	0	0	15.14	181.834	RPL7A;RPL3;RPL18A;RPLP1;RPL29;RPL19
down:GO_Cellular_Component_2021	5	cytosolic small ribosomal subunit (GO:0022627)	5/40	1.34256e-05	0.000426933	0	0	18.9942	213.084	RPS15;RPS29;RPSA;RPS2;RPS12
down:GO_Cellular_Component_2021	6	mitochondrial matrix (GO:0005759)	12/348	1.67187e-05	0.000443045	0	0	4.90694	53.9714	GCDH;NDUFS7;NAXE;POLDIP2;MTHFD1L;OXCT1;GLRX5;FPGS;MCCC1;TIMM44;MRPL37;PCK2
down:GO_Cellular_Component_2021	7	small ribosomal subunit (GO:0015935)	5/45	2.41676e-05	0.00054895	0	0	16.6158	176.634	RPS15;RPS29;RPSA;RPS2;RPS12
down:GO_Cellular_Component_2021	8	cytoskeleton (GO:0005856)	15/600	6.34992e-05	0.00126205	0	0	3.55303	34.3382	KRT80;TPM1;ACTB;TRIOBP;ACTG1;CNN2;AGBL5;EHD2;MYO1C;TRIP6;AKT1;MYH9;FLNA;PKP4;VCL
down:GO_Cellular_Component_2021	9	polysomal ribosome (GO:0042788)	4/30	7.92624e-05	0.0014003	0	0	20.3282	191.954	RPL7A;RPL18A;RPS29;RPL19
down:GO_Cellular_Component_2021	10	cell-cell junction (GO:0005911)	9/271	0.000258185	0.00410515	0	0	4.63954	38.3311	CNN2;MAP2K2;FLNA;PKP4;AJUBA;ACTB;VCL;ACTG1;PARD3B
up:GO_Cellular_Component_2021	1	platelet alpha granule (GO:0031091)	5/90	0.00224247	0.137297	0	0	5.85621	35.7239	ISLR;TMX3;STXBP3;APLP2;TIMP1
up:GO_Cellular_Component_2021	2	synaptic membrane (GO:0097060)	3/26	0.0022551	0.137297	0	0	12.8961	78.596	SRPX2;SYNJ1;AKAP9
up:GO_Cellular_Component_2021	3	endoplasmic reticulum lumen (GO:0005788)	9/285	0.0026069	0.137297	0	0	3.28121	19.5218	MINPP1;ADAM17;APLP2;ARSK;PLAUR;FAM20C;TIMP1;PTGS2;LTBP1
up:GO_Cellular_Component_2021	4	sodium:potassium-exchanging ATPase complex (GO:0005890)	2/10	0.00437243	0.155873	0	0	24.6132	133.71	ATP1B3;ATP1A1
up:GO_Cellular_Component_2021	5	collagen-containing extracellular matrix (GO:0062023)	10/380	0.00560714	0.155873	0	0	2.72049	14.1022	ADAMTS4;SRPX2;ADAMTS3;LAMA4;MGP;PLAT;ANGPTL4;LTBP3;LTBP1;THSD4
up:GO_Cellular_Component_2021	6	specific granule (GO:0042581)	6/160	0.00591923	0.155873	0	0	3.88483	19.9274	RAP1A;TMEM30A;STXBP3;JUP;PLAUR;ITGAV
up:GO_Cellular_Component_2021	7	clathrin coat (GO:0030118)	2/15	0.00986781	0.159717	0	0	15.1427	69.9364	SYNJ1;EPN2
up:GO_Cellular_Component_2021	8	trans-Golgi network transport vesicle (GO:0030140)	2/15	0.00986781	0.159717	0	0	15.1427	69.9364	FURIN;RAB8B
up:GO_Cellular_Component_2021	9	cation-transporting ATPase complex (GO:0090533)	2/16	0.0112027	0.159717	0	0	14.0604	63.1537	ATP1B3;ATP1A1
up:GO_Cellular_Component_2021	10	nuclear outer membrane (GO:0005640)	2/16	0.0112027	0.159717	0	0	14.0604	63.1537	ITPRIP;PTGS2
down:GO_Molecular_Function_2021	1	cadherin binding (GO:0045296)	12/322	7.69141e-06	0.00155366	0	0	5.32558	62.7109	CNN2;RPL7A;TBC1D2;MICALL1;MYH9;FLNA;PKP4;RPS2;RPL29;EEF2;EMD;VCL
down:GO_Molecular_Function_2021	2	RNA binding (GO:0003723)	26/1406	2.61095e-05	0.00263706	0	0	2.71805	28.6841	RPL3;DDX49;MRPL37;RPS15;RBM3;MRPL41;RPL7A;EXOSC6;RPL18A;ZC3H7B;FLNA;RPS2;RPS12;RPL19;CLUH;MCRS1;RPSA;EEF2;TPD52L2;PRPF6;TRIP6;MYH9;RBM42;RPL29;LSM14B;FAM50A
down:GO_Molecular_Function_2021	3	nitric-oxide synthase binding (GO:0050998)	2/7	0.00120605	0.0812074	0	0	52.2132	350.894	ACTB;SNTA1
down:GO_Molecular_Function_2021	4	small GTPase binding (GO:0031267)	6/175	0.00237959	0.120169	0	0	4.72021	28.514	MYO1C;MICALL1;FLNA;PKN1;TRIOBP;RNF41
down:GO_Molecular_Function_2021	5	GTPase binding (GO:0051020)	6/201	0.00469783	0.189792	0	0	4.08545	21.9007	MYO1C;MICALL1;FLNA;PKN1;TRIOBP;RNF41
down:GO_Molecular_Function_2021	6	kinase binding (GO:0019900)	9/461	0.00954022	0.238575	0	0	2.6632	12.3898	PFKL;WWC1;TRIP6;FLNA;ANK2;STUB1;EEF2;ACTB;TELO2
down:GO_Molecular_Function_2021	7	androgen receptor binding (GO:0050681)	2/27	0.0182273	0.238575	0	0	10.4321	41.7789	PRPF6;PKN1
down:GO_Molecular_Function_2021	8	protein serine/threonine/tyrosine kinase activity (GO:0004712)	2/28	0.0195315	0.238575	0	0	10.0304	39.4768	MAP2K2;AKT1
down:GO_Molecular_Function_2021	9	protein homodimerization activity (GO:0042803)	10/636	0.0255725	0.238575	0	0	2.13214	7.81695	GRHPR;MTHFD1L;TPM1;AKT1;MYH9;FLNA;BANF1;STUB1;PSMF1;CLN6
down:GO_Molecular_Function_2021	10	Hsp90 protein binding (GO:0051879)	2/35	0.0296887	0.238575	0	0	7.89992	27.7839	STUB1;TELO2
up:GO_Molecular_Function_2021	1	PDZ domain binding (GO:0030165)	5/63	0.000447049	0.0654619	0	0	8.59413	66.2852	DOCK4;ADAM17;PLEKHA1;CRIPT;SLC26A6
up:GO_Molecular_Function_2021	2	zinc ion binding (GO:0008270)	11/336	0.000670449	0.0654619	0	0	3.43256	25.0837	KLF7;ZMYM2;ZEB1;ADAMTS3;ZDHHC20;DDX58;PAPPA;MT1X;TIMP1;SLU7;KDM7A
up:GO_Molecular_Function_2021	3	metallopeptidase activity (GO:0008237)	6/121	0.00148386	0.0654619	0	0	5.21262	33.9504	ADAMTS4;ADAM17;ADAMTS3;MMP1;PAPPA;THSD4
up:GO_Molecular_Function_2021	4	metalloendopeptidase activity (GO:0004222)	5/82	0.00148592	0.0654619	0	0	6.46727	42.1131	ADAMTS4;ADAM17;ADAMTS3;MMP1;THSD4
up:GO_Molecular_Function_2021	5	semaphorin receptor binding (GO:0030215)	3/23	0.0015708	0.0654619	0	0	14.8328	95.7627	SEMA6A;SEMA3A;SEMA4C
up:GO_Molecular_Function_2021	6	transforming growth factor beta binding (GO:0050431)	3/24	0.00178186	0.0654619	0	0	14.1257	89.4171	ITGAV;LTBP3;LTBP1
up:GO_Molecular_Function_2021	7	chemorepellent activity (GO:0045499)	3/25	0.00200981	0.0654619	0	0	13.483	83.7253	SEMA6A;SEMA3A;SEMA4C
up:GO_Molecular_Function_2021	8	transition metal ion binding (GO:0046914)	12/445	0.00204436	0.0654619	0	0	2.80967	17.3994	KLF7;ZMYM2;ZEB1;ADAMTS3;ZDHHC20;DDX58;PAPPA;FAM20C;MT1X;TIMP1;SLU7;KDM7A
up:GO_Molecular_Function_2021	9	vascular endothelial growth factor-activated receptor activity (GO:0005021)	2/7	0.00208183	0.0654619	0	0	39.3871	243.196	PDGFRA;NRP2
up:GO_Molecular_Function_2021	10	fatty acid synthase activity (GO:0004312)	2/10	0.00437243	0.12374	0	0	24.6132	133.71	ELOVL5;CBR4
down:KEGG_2021_Human	1	Ribosome	11/158	4.0109e-08	7.70094e-06	0	0	10.3082	175.566	RPS15;RPL7A;RPL3;RPL18A;RPS29;RPLP1;RPSA;RPS2;RPL29;RPS12;RPL19
down:KEGG_2021_Human	2	Coronavirus disease	11/232	1.89339e-06	0.000181766	0	0	6.83084	90.0109	RPS15;RPL7A;RPL3;RPL18A;RPS29;RPLP1;RPSA;RPS2;RPL29;RPS12;RPL19
down:KEGG_2021_Human	3	Oxytocin signaling pathway	7/154	0.000193135	0.00984602	0	0	6.38128	54.5735	OXTR;MAP2K2;EEF2;HRAS;ACTB;ACTG1;CAMKK2
down:KEGG_2021_Human	4	Central carbon metabolism in cancer	5/70	0.000205125	0.00984602	0	0	10.2122	86.7207	SLC7A5;PFKL;MAP2K2;AKT1;HRAS
down:KEGG_2021_Human	5	Thyroid hormone signaling pathway	6/121	0.000350761	0.0134692	0	0	6.9557	55.3354	PFKL;MAP2K2;AKT1;HRAS;ACTB;ACTG1
down:KEGG_2021_Human	6	Salmonella infection	8/249	0.000706427	0.0217397	0	0	4.45745	32.3401	MAP2K2;DCTN3;AKT1;FLNA;PKN1;HRAS;ACTB;ACTG1
down:KEGG_2021_Human	7	Fanconi anemia pathway	4/54	0.000792593	0.0217397	0	0	10.5579	75.3853	MUS81;FANCE;TELO2;FAAP100
down:KEGG_2021_Human	8	Proteoglycans in cancer	7/205	0.00107004	0.0256809	0	0	4.72535	32.3217	MAP2K2;AKT1;FLNA;ANK2;HRAS;ACTB;ACTG1
down:KEGG_2021_Human	9	GnRH secretion	4/64	0.00150046	0.0292708	0	0	8.79378	57.177	MAP2K2;GNA11;AKT1;HRAS
down:KEGG_2021_Human	10	Regulation of actin cytoskeleton	7/218	0.00152452	0.0292708	0	0	4.43128	28.7416	MAP2K2;LIMK2;MYH9;HRAS;ACTB;VCL;ACTG1
up:KEGG_2021_Human	1	Small cell lung cancer	5/92	0.00246873	0.186994	0	0	5.721	34.3492	ITGA2;LAMA4;RARB;ITGAV;PTGS2
up:KEGG_2021_Human	2	Notch signaling pathway	4/59	0.00303284	0.186994	0	0	7.21498	41.8343	ADAM17;HEY1;NUMB;MAML3
up:KEGG_2021_Human	3	Mineral absorption	4/60	0.00322404	0.186994	0	0	7.08579	40.652	MT1X;ATP1B3;ATP1A1;SLC26A6
up:KEGG_2021_Human	4	TGF-beta signaling pathway	4/94	0.0154607	0.466077	0	0	4.40134	18.3512	BMP2;LTBP1;SMAD5;THSD4
up:KEGG_2021_Human	5	Pathways in cancer	11/531	0.020076	0.466077	0	0	2.12387	8.30056	PDGFRA;BMP2;JUP;HEY1;LPAR6;MMP1;ITGA2;LAMA4;RARB;ITGAV;PTGS2
up:KEGG_2021_Human	6	Pancreatic secretion	4/102	0.0202496	0.466077	0	0	4.04041	15.756	SLC12A2;RAP1A;ATP1B3;ATP1A1
up:KEGG_2021_Human	7	Proximal tubule bicarbonate reclamation	2/23	0.0225481	0.466077	0	0	9.37029	35.5331	ATP1B3;ATP1A1
up:KEGG_2021_Human	8	cAMP signaling pathway	6/216	0.0231741	0.466077	0	0	2.84075	10.6946	GABBR1;RAP1A;PDE4D;ATP1B3;SOX9;ATP1A1
up:KEGG_2021_Human	9	Arachidonic acid metabolism	3/61	0.0241074	0.466077	0	0	5.10491	19.017	GGT5;PLA2G4A;PTGS2
up:KEGG_2021_Human	10	Fatty acid elongation	2/27	0.0304673	0.53013	0	0	7.86945	27.4731	ELOVL5;PPT2
