# Supplementary material for: Transcriptome Changes in Glioma Cells Cultivated under Conditions of Neurosphere Formation
Source: Cells. 2022 Oct 2;11(19):3106. doi: 10.3390/cells11193106 (PMC9563256; doi:10.3390/cells11193106)
Supplement: Supplementary file 1 [file cells-11-03106-s001.zip › Table S3.xlsx]

## Sheet: Table S3
Rang	GO Biological Process 2021	GO Cellular Component 2021	GO Molecular Function 2021	KEGG 2021 Human
	Upregulated
1	regulation of mesenchymal stem cell differentiation (GO:2000739)	platelet alpha granule (GO:0031091)	PDZ domain binding (GO:0030165)	Small cell lung cancer
2	positive regulation of stem cell differentiation (GO:2000738)	synaptic membrane (GO:0097060)	zinc ion binding (GO:0008270)	Notch signaling pathway
3	positive regulation of cell differentiation (GO:0045597)	endoplasmic reticulum lumen (GO:0005788)	metallopeptidase activity (GO:0008237)	Mineral absorption
4	cellular response to cytokine stimulus (GO:0071345)	sodium:potassium-exchanging ATPase complex (GO:0005890)	metalloendopeptidase activity (GO:0004222)	TGF-beta signaling pathway
5	positive regulation of transcription by RNA polymerase II (GO:0045944)	collagen-containing extracellular matrix (GO:0062023)	semaphorin receptor binding (GO:0030215)	Pathways in cancer
6	regulation of cardiac muscle cell contraction (GO:0086004)	specific granule (GO:0042581)	transforming growth factor beta binding (GO:0050431)	Pancreatic secretion
7	negative regulation of cellular response to growth factor stimulus (GO:0090288)	clathrin coat (GO:0030118)	chemorepellent activity (GO:0045499)	Proximal tubule bicarbonate reclamation
8	extracellular matrix organization (GO:0030198)	trans-Golgi network transport vesicle (GO:0030140)	transition metal ion binding (GO:0046914)	cAMP signaling pathway
9	cellular potassium ion homeostasis (GO:0030007)	cation-transporting ATPase complex (GO:0090533)	vascular endothelial growth factor-activated receptor activity (GO:0005021)	Arachidonic acid metabolism
10	negative chemotaxis (GO:0050919)	nuclear outer membrane (GO:0005640)	fatty acid synthase activity (GO:0004312)	Fatty acid elongation
	Downregulated
1	SRP-dependent cotranslational protein targeting to membrane (GO:0006614)	focal adhesion (GO:0005925)	cadherin binding (GO:0045296)	Ribosome
2	translation (GO:0006412)	cell-substrate junction (GO:0030055)	RNA binding (GO:0003723)	Coronavirus disease
3	cytoplasmic translation (GO:0002181)	cytosolic large ribosomal subunit (GO:0022625)	nitric-oxide synthase binding (GO:0050998)	Oxytocin signaling pathway
4	cotranslational protein targeting to membrane (GO:0006613)	large ribosomal subunit (GO:0015934)	small GTPase binding (GO:0031267)	Central carbon metabolism in cancer
5	peptide biosynthetic process (GO:0043043)	cytosolic small ribosomal subunit (GO:0022627)	GTPase binding (GO:0051020)	Thyroid hormone signaling pathway
6	protein targeting to ER (GO:0045047)	mitochondrial matrix (GO:0005759)	kinase binding (GO:0019900)	Salmonella infection
7	nuclear-transcribed mRNA catabolic process, nonsense-mediated decay (GO:0000184)	small ribosomal subunit (GO:0015935)	androgen receptor binding (GO:0050681)	Fanconi anemia pathway
8	nuclear-transcribed mRNA catabolic process (GO:0000956)	cytoskeleton (GO:0005856)	protein serine/threonine/tyrosine kinase activity (GO:0004712)	Proteoglycans in cancer
9	gene expression (GO:0010467)	polysomal ribosome (GO:0042788)	protein homodimerization activity (GO:0042803)	GnRH secretion
10	cellular macromolecule biosynthetic process (GO:0034645)	cell-cell junction (GO:0005911)	Hsp90 protein binding (GO:0051879)	Regulation of actin cytoskeleton
