# Supplementary material for: Transcriptome Changes in Glioma Cells Cultivated under Conditions of Neurosphere Formation
Source: Cells. 2022 Oct 2;11(19):3106. doi: 10.3390/cells11193106 (PMC9563256; doi:10.3390/cells11193106)
Supplement: Supplementary file 1 [file cells-11-03106-s001.zip › Table S4.xlsx]

## Sheet: Up
# obtined with http://www.gsea-msigdb.org/gsea/msigdb/compute_overlaps.jsp
# Gene/Gene Set Overlap Matrix restricted to non zero rows
Overlap Results
Collection(s):	H
# overlaps shown:	10
# genesets in collections:	50
# genes in comparison (n):	202
# genes in universe (N):	40786
Gene Set Name	# Genes in Gene Set (K)	Description	# Genes in Overlap (k)	k/K	p-value	FDR q-value
HALLMARK_KRAS_SIGNALING_UP	200	Genes up-regulated by KRAS activation.	15	0.075	1.03e-13	5.13e-12
HALLMARK_TNFA_SIGNALING_VIA_NFKB	200	Genes regulated by NF-kB in response to TNF [GeneID=7124].	14	0.07	1.79e-12	4.47e-11
HALLMARK_TGF_BETA_SIGNALING	54	Genes up-regulated in response to TGFB1 [GeneID=7040].	7	0.1296	9.58e-09	1.6e-07
HALLMARK_EPITHELIAL_MESENCHYMAL_TRANSITION	200	Genes defining epithelial-mesenchymal transition, as in wound healing, fibrosis and metastasis.	10	0.05	7.05e-08	8.82e-07
HALLMARK_APOPTOSIS	161	Genes mediating programmed cell death (apoptosis) by activation of caspases.	8	0.0497	1.55e-06	1.55e-05
HALLMARK_COAGULATION	138	Genes encoding components of blood coagulation system; also up-regulated in platelets.	7	0.0507	6.17e-06	5.14e-05
HALLMARK_COMPLEMENT	200	Genes encoding components of the complement system, which is part of the innate immune system.	8	0.04	7.71e-06	5.51e-05
HALLMARK_ESTROGEN_RESPONSE_EARLY	200	Genes defining early response to estrogen.	7	0.035	6.72e-05	0.00042
HALLMARK_ANDROGEN_RESPONSE	100	Genes defining response to androgens.	5	0.05	0.000146	0.00081
HALLMARK_ADIPOGENESIS	200	Genes up-regulated during adipocyte differentiation (adipogenesis).	6	0.03	0.00051	0.00196
Gene/Gene Set Overlap Matrix
Entrez Gene Id	Gene Symbol	Gene Description	HALLMARK_KRAS_SIGNALING_UP	HALLMARK_TNFA_SIGNALING_VIA_NFKB	HALLMARK_TGF_BETA_SIGNALING	HALLMARK_EPITHELIAL_MESENCHYMAL_TRANSITION	HALLMARK_APOPTOSIS	HALLMARK_COAGULATION	HALLMARK_COMPLEMENT	HALLMARK_ESTROGEN_RESPONSE_EARLY	HALLMARK_ANDROGEN_RESPONSE	HALLMARK_ADIPOGENESIS
650	BMP2	bone morphogenetic protein 2 [Source:HGNC Symbol;Acc:HGNC:1069]	HALLMARK_KRAS_SIGNALING_UP	HALLMARK_TNFA_SIGNALING_VIA_NFKB	HALLMARK_TGF_BETA_SIGNALING		HALLMARK_APOPTOSIS
5329	PLAUR	plasminogen activator, urokinase receptor [Source:HGNC Symbol;Acc:HGNC:9053]	HALLMARK_KRAS_SIGNALING_UP	HALLMARK_TNFA_SIGNALING_VIA_NFKB		HALLMARK_EPITHELIAL_MESENCHYMAL_TRANSITION			HALLMARK_COMPLEMENT
5743	PTGS2	prostaglandin-endoperoxide synthase 2 [Source:HGNC Symbol;Acc:HGNC:9605]	HALLMARK_KRAS_SIGNALING_UP	HALLMARK_TNFA_SIGNALING_VIA_NFKB
9945	GFPT2	glutamine-fructose-6-phosphate transaminase 2 [Source:HGNC Symbol;Acc:HGNC:4242]	HALLMARK_KRAS_SIGNALING_UP	HALLMARK_TNFA_SIGNALING_VIA_NFKB
3673	ITGA2	integrin subunit alpha 2 [Source:HGNC Symbol;Acc:HGNC:6137]	HALLMARK_KRAS_SIGNALING_UP			HALLMARK_EPITHELIAL_MESENCHYMAL_TRANSITION		HALLMARK_COAGULATION
5327	PLAT	plasminogen activator, tissue type [Source:HGNC Symbol;Acc:HGNC:9051]	HALLMARK_KRAS_SIGNALING_UP				HALLMARK_APOPTOSIS	HALLMARK_COAGULATION	HALLMARK_COMPLEMENT
6304	SATB1	SATB homeobox 1 [Source:HGNC Symbol;Acc:HGNC:10541]	HALLMARK_KRAS_SIGNALING_UP				HALLMARK_APOPTOSIS
1848	DUSP6	dual specificity phosphatase 6 [Source:HGNC Symbol;Acc:HGNC:3072]	HALLMARK_KRAS_SIGNALING_UP					HALLMARK_COAGULATION	HALLMARK_COMPLEMENT
51129	ANGPTL4	angiopoietin like 4 [Source:HGNC Symbol;Acc:HGNC:16039]	HALLMARK_KRAS_SIGNALING_UP									HALLMARK_ADIPOGENESIS
6662	SOX9	SRY-box transcription factor 9 [Source:HGNC Symbol;Acc:HGNC:11204]	HALLMARK_KRAS_SIGNALING_UP
6868	ADAM17	ADAM metallopeptidase domain 17 [Source:HGNC Symbol;Acc:HGNC:195]	HALLMARK_KRAS_SIGNALING_UP
3728	JUP	junction plakoglobin [Source:HGNC Symbol;Acc:HGNC:6207]	HALLMARK_KRAS_SIGNALING_UP
7035	TFPI	tissue factor pathway inhibitor [Source:HGNC Symbol;Acc:HGNC:11760]	HALLMARK_KRAS_SIGNALING_UP
28951	TRIB2	tribbles pseudokinase 2 [Source:HGNC Symbol;Acc:HGNC:30809]	HALLMARK_KRAS_SIGNALING_UP
84869	CBR4	carbonyl reductase 4 [Source:HGNC Symbol;Acc:HGNC:25891]	HALLMARK_KRAS_SIGNALING_UP
56937	PMEPA1	prostate transmembrane protein, androgen induced 1 [Source:HGNC Symbol;Acc:HGNC:14107]		HALLMARK_TNFA_SIGNALING_VIA_NFKB	HALLMARK_TGF_BETA_SIGNALING	HALLMARK_EPITHELIAL_MESENCHYMAL_TRANSITION					HALLMARK_ANDROGEN_RESPONSE
6303	SAT1	spermidine/spermine N1-acetyltransferase 1 [Source:HGNC Symbol;Acc:HGNC:10540]		HALLMARK_TNFA_SIGNALING_VIA_NFKB		HALLMARK_EPITHELIAL_MESENCHYMAL_TRANSITION	HALLMARK_APOPTOSIS				HALLMARK_ANDROGEN_RESPONSE
8870	IER3	immediate early response 3 [Source:HGNC Symbol;Acc:HGNC:5392]		HALLMARK_TNFA_SIGNALING_VIA_NFKB			HALLMARK_APOPTOSIS
4170	MCL1	MCL1 apoptosis regulator, BCL2 family member [Source:HGNC Symbol;Acc:HGNC:6943]		HALLMARK_TNFA_SIGNALING_VIA_NFKB			HALLMARK_APOPTOSIS
8837	CFLAR	CASP8 and FADD like apoptosis regulator [Source:HGNC Symbol;Acc:HGNC:1876]		HALLMARK_TNFA_SIGNALING_VIA_NFKB			HALLMARK_APOPTOSIS
8848	TSC22D1	TSC22 domain family member 1 [Source:HGNC Symbol;Acc:HGNC:16826]		HALLMARK_TNFA_SIGNALING_VIA_NFKB							HALLMARK_ANDROGEN_RESPONSE
604	BCL6	BCL6 transcription repressor [Source:HGNC Symbol;Acc:HGNC:1001]		HALLMARK_TNFA_SIGNALING_VIA_NFKB								HALLMARK_ADIPOGENESIS
5791	PTPRE	protein tyrosine phosphatase receptor type E [Source:HGNC Symbol;Acc:HGNC:9669]		HALLMARK_TNFA_SIGNALING_VIA_NFKB
23586	DDX58	DExD/H-box helicase 58 [Source:HGNC Symbol;Acc:HGNC:19102]		HALLMARK_TNFA_SIGNALING_VIA_NFKB
687	KLF9	Kruppel like factor 9 [Source:HGNC Symbol;Acc:HGNC:1123]		HALLMARK_TNFA_SIGNALING_VIA_NFKB
5045	FURIN	furin, paired basic amino acid cleaving enzyme [Source:HGNC Symbol;Acc:HGNC:8568]			HALLMARK_TGF_BETA_SIGNALING			HALLMARK_COAGULATION
11031	RAB31	RAB31, member RAS oncogene family [Source:HGNC Symbol;Acc:HGNC:9771]			HALLMARK_TGF_BETA_SIGNALING					HALLMARK_ESTROGEN_RESPONSE_EARLY
28996	HIPK2	homeodomain interacting protein kinase 2 [Source:HGNC Symbol;Acc:HGNC:14402]			HALLMARK_TGF_BETA_SIGNALING
6498	SKIL	SKI like proto-oncogene [Source:HGNC Symbol;Acc:HGNC:10897]			HALLMARK_TGF_BETA_SIGNALING
25937	WWTR1	WW domain containing transcription regulator 1 [Source:HGNC Symbol;Acc:HGNC:24042]			HALLMARK_TGF_BETA_SIGNALING
7076	TIMP1	TIMP metallopeptidase inhibitor 1 [Source:HGNC Symbol;Acc:HGNC:11820]				HALLMARK_EPITHELIAL_MESENCHYMAL_TRANSITION	HALLMARK_APOPTOSIS	HALLMARK_COAGULATION	HALLMARK_COMPLEMENT
4312	MMP1	matrix metallopeptidase 1 [Source:HGNC Symbol;Acc:HGNC:7155]				HALLMARK_EPITHELIAL_MESENCHYMAL_TRANSITION		HALLMARK_COAGULATION
3685	ITGAV	integrin subunit alpha V [Source:HGNC Symbol;Acc:HGNC:6150]				HALLMARK_EPITHELIAL_MESENCHYMAL_TRANSITION					HALLMARK_ANDROGEN_RESPONSE
5352	PLOD2	procollagen-lysine,2-oxoglutarate 5-dioxygenase 2 [Source:HGNC Symbol;Acc:HGNC:9082]				HALLMARK_EPITHELIAL_MESENCHYMAL_TRANSITION
4982	TNFRSF11B	TNF receptor superfamily member 11b [Source:HGNC Symbol;Acc:HGNC:11909]				HALLMARK_EPITHELIAL_MESENCHYMAL_TRANSITION
4256	MGP	matrix Gla protein [Source:HGNC Symbol;Acc:HGNC:7060]				HALLMARK_EPITHELIAL_MESENCHYMAL_TRANSITION
8609	KLF7	Kruppel like factor 7 [Source:HGNC Symbol;Acc:HGNC:6350]						HALLMARK_COAGULATION
9732	DOCK4	dedicator of cytokinesis 4 [Source:HGNC Symbol;Acc:HGNC:19192]							HALLMARK_COMPLEMENT
5321	PLA2G4A	phospholipase A2 group IVA [Source:HGNC Symbol;Acc:HGNC:9035]							HALLMARK_COMPLEMENT
160851	DGKH	diacylglycerol kinase eta [Source:HGNC Symbol;Acc:HGNC:2854]							HALLMARK_COMPLEMENT
6935	ZEB1	zinc finger E-box binding homeobox 1 [Source:HGNC Symbol;Acc:HGNC:11642]							HALLMARK_COMPLEMENT
60481	ELOVL5	ELOVL fatty acid elongase 5 [Source:HGNC Symbol;Acc:HGNC:21308]								HALLMARK_ESTROGEN_RESPONSE_EARLY	HALLMARK_ANDROGEN_RESPONSE
2296	FOXC1	forkhead box C1 [Source:HGNC Symbol;Acc:HGNC:3800]								HALLMARK_ESTROGEN_RESPONSE_EARLY
6990	DYNLT3	dynein light chain Tctex-type 3 [Source:HGNC Symbol;Acc:HGNC:11694]								HALLMARK_ESTROGEN_RESPONSE_EARLY
23541	SEC14L2	SEC14 like lipid binding 2 [Source:HGNC Symbol;Acc:HGNC:10699]								HALLMARK_ESTROGEN_RESPONSE_EARLY
25800	SLC39A6	solute carrier family 39 member 6 [Source:HGNC Symbol;Acc:HGNC:18607]								HALLMARK_ESTROGEN_RESPONSE_EARLY
79875	THSD4	thrombospondin type 1 domain containing 4 [Source:HGNC Symbol;Acc:HGNC:25835]								HALLMARK_ESTROGEN_RESPONSE_EARLY
334	APLP2	amyloid beta precursor like protein 2 [Source:HGNC Symbol;Acc:HGNC:598]										HALLMARK_ADIPOGENESIS
3910	LAMA4	laminin subunit alpha 4 [Source:HGNC Symbol;Acc:HGNC:6484]										HALLMARK_ADIPOGENESIS
483	ATP1B3	ATPase Na+/K+ transporting subunit beta 3 [Source:HGNC Symbol;Acc:HGNC:806]										HALLMARK_ADIPOGENESIS
58472	SQOR	sulfide quinone oxidoreductase [Source:HGNC Symbol;Acc:HGNC:20390]										HALLMARK_ADIPOGENESIS

## Sheet: Down
# obtined with http://www.gsea-msigdb.org/gsea/msigdb/compute_overlaps.jsp
# Gene/Gene Set Overlap Matrix restricted to non zero rows
Overlap Results
Collection(s):	H
# overlaps shown:	9
# genesets in collections:	50
# genes in comparison (n):	153
# genes in universe (N):	40786
Gene Set Name	# Genes in Gene Set (K)	Description	# Genes in Overlap (k)	k/K	p-value	FDR q-value
HALLMARK_APICAL_JUNCTION	200	Genes encoding components of apical junction complex.	9	0.045	7.42e-08	3.71e-06
HALLMARK_OXIDATIVE_PHOSPHORYLATION	200	Genes encoding proteins involved in oxidative phosphorylation.	6	0.03	0.000114	0.00286
HALLMARK_HYPOXIA	200	Genes up-regulated in response to low oxygen levels (hypoxia).	5	0.025	0.000981	0.0123
HALLMARK_MYC_TARGETS_V1	200	A subgroup of genes regulated by MYC - version 1 (v1).	5	0.025	0.000981	0.0123
HALLMARK_ANDROGEN_RESPONSE	100	Genes defining response to androgens.	3	0.03	0.00642	0.0459
HALLMARK_EPITHELIAL_MESENCHYMAL_TRANSITION	200	Genes defining epithelial-mesenchymal transition, as in wound healing, fibrosis and metastasis.	4	0.02	0.00698	0.0459
HALLMARK_MYOGENESIS	200	Genes involved in development of skeletal muscle (myogenesis).	4	0.02	0.00698	0.0459
HALLMARK_PI3K_AKT_MTOR_SIGNALING	105	Genes up-regulated by activation of the PI3K/AKT/mTOR pathway.	3	0.0286	0.00734	0.0459
HALLMARK_UNFOLDED_PROTEIN_RESPONSE	113	Genes up-regulated during unfolded protein response, a cellular stress response related to the endoplasmic reticulum.	3	0.0265	0.00897	0.0498
Gene/Gene Set Overlap Matrix
Entrez Gene Id	Gene Symbol	Gene Description	HALLMARK_APICAL_JUNCTION	HALLMARK_OXIDATIVE_PHOSPHORYLATION	HALLMARK_HYPOXIA	HALLMARK_MYC_TARGETS_V1	HALLMARK_ANDROGEN_RESPONSE	HALLMARK_EPITHELIAL_MESENCHYMAL_TRANSITION	HALLMARK_MYOGENESIS	HALLMARK_PI3K_AKT_MTOR_SIGNALING	HALLMARK_UNFOLDED_PROTEIN_RESPONSE
4627	MYH9	myosin heavy chain 9 [Source:HGNC Symbol;Acc:HGNC:7579]	HALLMARK_APICAL_JUNCTION		HALLMARK_HYPOXIA				HALLMARK_MYOGENESIS
10174	SORBS3	sorbin and SH3 domain containing 3 [Source:HGNC Symbol;Acc:HGNC:30907]	HALLMARK_APICAL_JUNCTION						HALLMARK_MYOGENESIS
3265	HRAS	HRas proto-oncogene, GTPase [Source:HGNC Symbol;Acc:HGNC:5173]	HALLMARK_APICAL_JUNCTION							HALLMARK_PI3K_AKT_MTOR_SIGNALING
7414	VCL	vinculin [Source:HGNC Symbol;Acc:HGNC:12665]	HALLMARK_APICAL_JUNCTION
71	ACTG1	actin gamma 1 [Source:HGNC Symbol;Acc:HGNC:144]	HALLMARK_APICAL_JUNCTION
1265	CNN2	calponin 2 [Source:HGNC Symbol;Acc:HGNC:2156]	HALLMARK_APICAL_JUNCTION
23114	NFASC	neurofascin [Source:HGNC Symbol;Acc:HGNC:29866]	HALLMARK_APICAL_JUNCTION
60	ACTB	actin beta [Source:HGNC Symbol;Acc:HGNC:132]	HALLMARK_APICAL_JUNCTION
7106	TSPAN4	tetraspanin 4 [Source:HGNC Symbol;Acc:HGNC:11859]	HALLMARK_APICAL_JUNCTION
5250	SLC25A3	solute carrier family 25 member 3 [Source:HGNC Symbol;Acc:HGNC:10989]		HALLMARK_OXIDATIVE_PHOSPHORYLATION		HALLMARK_MYC_TARGETS_V1
7417	VDAC2	voltage dependent anion channel 2 [Source:HGNC Symbol;Acc:HGNC:12672]		HALLMARK_OXIDATIVE_PHOSPHORYLATION
10939	AFG3L2	AFG3 like matrix AAA peptidase subunit 2 [Source:HGNC Symbol;Acc:HGNC:315]		HALLMARK_OXIDATIVE_PHOSPHORYLATION
26517	TIMM13	translocase of inner mitochondrial membrane 13 [Source:HGNC Symbol;Acc:HGNC:11816]		HALLMARK_OXIDATIVE_PHOSPHORYLATION
374291	NDUFS7	NADH:ubiquinone oxidoreductase core subunit S7 [Source:HGNC Symbol;Acc:HGNC:7714]		HALLMARK_OXIDATIVE_PHOSPHORYLATION
4723	NDUFV1	NADH:ubiquinone oxidoreductase core subunit V1 [Source:HGNC Symbol;Acc:HGNC:7716]		HALLMARK_OXIDATIVE_PHOSPHORYLATION
9380	GRHPR	glyoxylate and hydroxypyruvate reductase [Source:HGNC Symbol;Acc:HGNC:4570]			HALLMARK_HYPOXIA
5211	PFKL	phosphofructokinase, liver type [Source:HGNC Symbol;Acc:HGNC:8876]			HALLMARK_HYPOXIA
10370	CITED2	Cbp/p300 interacting transactivator with Glu/Asp rich carboxy-terminal domain 2 [Source:HGNC Symbol;Acc:HGNC:1987]			HALLMARK_HYPOXIA
10994	ILVBL	ilvB acetolactate synthase like [Source:HGNC Symbol;Acc:HGNC:6041]			HALLMARK_HYPOXIA
1019	CDK4	cyclin dependent kinase 4 [Source:HGNC Symbol;Acc:HGNC:1773]				HALLMARK_MYC_TARGETS_V1				HALLMARK_PI3K_AKT_MTOR_SIGNALING
7965	AIMP2	aminoacyl tRNA synthetase complex interacting multifunctional protein 2 [Source:HGNC Symbol;Acc:HGNC:20609]				HALLMARK_MYC_TARGETS_V1
3615	IMPDH2	inosine monophosphate dehydrogenase 2 [Source:HGNC Symbol;Acc:HGNC:6053]				HALLMARK_MYC_TARGETS_V1
6187	RPS2	ribosomal protein S2 [Source:HGNC Symbol;Acc:HGNC:10404]				HALLMARK_MYC_TARGETS_V1
207	AKT1	AKT serine/threonine kinase 1 [Source:HGNC Symbol;Acc:HGNC:391]					HALLMARK_ANDROGEN_RESPONSE			HALLMARK_PI3K_AKT_MTOR_SIGNALING
10645	CAMKK2	calcium/calmodulin dependent protein kinase kinase 2 [Source:HGNC Symbol;Acc:HGNC:1470]					HALLMARK_ANDROGEN_RESPONSE
9510	ADAMTS1	ADAM metallopeptidase with thrombospondin type 1 motif 1 [Source:HGNC Symbol;Acc:HGNC:217]					HALLMARK_ANDROGEN_RESPONSE
6876	TAGLN	transgelin [Source:HGNC Symbol;Acc:HGNC:11553]						HALLMARK_EPITHELIAL_MESENCHYMAL_TRANSITION	HALLMARK_MYOGENESIS
2316	FLNA	filamin A [Source:HGNC Symbol;Acc:HGNC:3754]						HALLMARK_EPITHELIAL_MESENCHYMAL_TRANSITION
5021	OXTR	oxytocin receptor [Source:HGNC Symbol;Acc:HGNC:8529]						HALLMARK_EPITHELIAL_MESENCHYMAL_TRANSITION
7168	TPM1	tropomyosin 1 [Source:HGNC Symbol;Acc:HGNC:12010]						HALLMARK_EPITHELIAL_MESENCHYMAL_TRANSITION
4641	MYO1C	myosin IC [Source:HGNC Symbol;Acc:HGNC:7597]							HALLMARK_MYOGENESIS
8140	SLC7A5	solute carrier family 7 member 5 [Source:HGNC Symbol;Acc:HGNC:11063]									HALLMARK_UNFOLDED_PROTEIN_RESPONSE
1938	EEF2	eukaryotic translation elongation factor 2 [Source:HGNC Symbol;Acc:HGNC:3214]									HALLMARK_UNFOLDED_PROTEIN_RESPONSE
8815	BANF1	BAF nuclear assembly factor 1 [Source:HGNC Symbol;Acc:HGNC:17397]									HALLMARK_UNFOLDED_PROTEIN_RESPONSE
